# Supplementary material for: From Sunlight to Screens: Modeling When Light Exposure Matters Most for Sleep and Circadian Health
Source: Clocks Sleep. 2026 Apr 27;8(2):21. doi: 10.3390/clockssleep8020021 (PMC13214838; doi:10.3390/clockssleep8020021)
Supplement: Supplementary file 1 [file clockssleep-08-00021-s001.zip]

Archive with 1 entries (1 files):
- clockssleep-4039419-supplementary.pdf
